# Supplementary material for: Variable Expression of the Disialoganglioside GD2 in Breast Cancer Molecular Subtypes
Source: Cancers (Basel). 2021 Nov 8;13(21):5577. doi: 10.3390/cancers13215577 (PMC8582848; doi:10.3390/cancers13215577)
Supplement: Supplementary file 1 [file cancers-13-05577-s001.zip]

Archive with 1 entries (1 files):
- cancers-1267818-supplementary.pdf
